# Supplementary material for: Short-Term Strength Exercise Reduces Hepatic Insulin Resistance in Obese Mice by Reducing PTP1B Content, Regardless of Changes in Body Weight
Source: Int J Mol Sci. 2021 Jun 15;22(12):6402. doi: 10.3390/ijms22126402 (PMC8232771; doi:10.3390/ijms22126402)
Supplement: Supplementary file 1 [file ijms-22-06402-s001.zip]

Archive with 1 entries (1 files):
- ijms-1108247-supplementary.pdf
